# Supplementary material for: Mechanism of Tumor Budding in Patient-Derived Metachronous Oral Primary Squamous Cell Carcinoma Cell Lines
Source: Int J Mol Sci. 2025 Apr 3;26(7):3347. doi: 10.3390/ijms26073347 (PMC11989605; doi:10.3390/ijms26073347)
Supplement: Supplementary file 1 [file ijms-26-03347-s001.zip]

Archive with 1 entries (1 files):
- ijms-3523929-supplementary.pdf
